# Supplementary material for: Creation of Two-Line Fragrant Glutinous Hybrid Rice by Editing the Wx and OsBADH2 Genes via the CRISPR/Cas9 System
Source: Int J Mol Sci. 2023 Jan 3;24(1):849. doi: 10.3390/ijms24010849 (PMC9820973; doi:10.3390/ijms24010849)
Supplement: Supplementary file 1 [file ijms-24-00849-s001.zip]

Archive with 1 entries (1 files):
- ijms-2008929-supplementary.xlsx
