# Supplementary material for: Creation of Two-Line Fragrant Glutinous Hybrid Rice by Editing the Wx and OsBADH2 Genes via the CRISPR/Cas9 System
Source: Int J Mol Sci. 2023 Jan 3;24(1):849. doi: 10.3390/ijms24010849 (PMC9820973; doi:10.3390/ijms24010849)
Supplement: Supplementary file 1 [file ijms-24-00849-s001.zip › ijms-2008929-supplementary.xlsx]

## Sheet: Supplementary Table S1
Supplementary Table S1 The primers used in this study.
Primers	Forward (5′-3′)	Reverse (5′-3′)	Usage
U6	CCCCTTTCGCCAGGGGTACCTATGTACAGCATTACGTAGG	TACGAATTCGAGCTCGGTACCGATGGTGCTTACTGTTTAG	Knockout vector construction
U3	AGCACCATCGGTACCGAGCTTGTAATTCATCCAGGTCTCCAAG	CATGATTACGAATTCGAGCTCGCTGTGCCGTACGACGGTACG	Knockout vector construction
wx-U6	GGGTCATGGTGATCTCTCCTGTTTTAGAGCTAGAAATAGCAAGTTA	AGGAGAGATCACCATGACCCAACCTGAGCCTCAGCGCAGC	Knockout vector construction
fgr-U3	ATCAACCCAACTACACCGATGTTTTAGAGCTAGAAATAGCAAGTTA	ATCGGTGTAGTTGGGTTGATGCCACGGATCATCTGCACAACTC	Knockout vector construction
Cas9	GCATGAAGAGGATCGAGGAG	GATCTCTTGCTCGGACTTGG	Detection of transgenic fragments
Seq-wx	TCTGCTCAAAGCTCTGTGCATC	TCACCAGTGGAAGCTAAGCTCA	Sequencing
Seq-fgr	GCCTACACAGCAATCTTTCC	TGCTAGGTACAATTTGTGAGAC	Sequencing
SSR-wx	ATCGCTCGTCGTCGCTGACC	TCCTACCTCAGCCACAACGC	Preliminary screening of mutants
SSR-fgr	TGCTATCTTCGGAAAGAGCC	TATAAGCGCAGGATGAGAGA	Preliminary screening of mutants

## Sheet: Supplementary Table S2
Supplementary Table S2 Nucleotide variations at the targets of T0 generation mutant lines from ZN1S
Line		Target sequence in Wx		Target sequence in OsBADH2
WT		GGGTCATGGTGATCTCTCCT		ATCAACCCAACTACACCGAT
wx-fgr-s1		GGGTCATGGTGAT--T---T--AG		ATCAACCCAAC-----------CGAT
		GGG----------------------------CCT		ATCAACCCAACTA-------------T
wx-fgr-s2		GGGTCATGGTGATCTC--CCT		ATCAACCCAACTACACCCGAT
		GGG----------------------------CCT		ATCAACCCAACTACAAGAT
wx-fgr-s3		GGGTCATGGTGATCTC--CCT		ATCAACCCAACTACACCCGAT
		GGG----------------------------CCT		ATCAACCCAACTA-------------T
wx-fgr-s4		GGGTCATGGTGA----TCTCCT		ATCAACCCAACTACACCTGAT
		GGGTCATGGTGAT-----------CT		ATCAACCCAACTACAC--GAT
wx-fgr-s5		GGGTCATGGTGATCTCTTCCT		ATCAACCCAACTACACCGAT
		GGGTCATGG--------------TCCT		ATCAACCCAACT-----------GAT
wx-fgr-s6		GGGTCATGGTGATCTCAAAA		ATCAACCCAACTACAC--GAT
		AAATCCT
		GGGTCATGGTGA----TCTCCT		ATCAACCCAAC-------------GAT
wx-fgr-s7		GGGTCATGGTGATCTCTTCCT		ATCAACCCAACTAC----CGAT
		GGGTCATGGTGATCTCT----T		ATCAACCCA---------------CGAT
wx-fgr-s8		GGGTCATGGTGA-------TCCT		ATCAACCCAACTACACCTGAT
		GGGTCATGGTGATCT---------		ATCAACCCAACTACAC--GAT
wx-fgr-s9		GGGTCATGGTGA-------TCCT		ATCAACCCAACTACACCCGAT
		GGGTCATG--T----TGTG------T		ATCAACCCAACTACATAAATAAATAT
Red indicates base insertion variation or base substitution variation; --- indicates base deletion variation.

## Sheet: Supplementary Table S3
Supplementary Table S3 Nucleotide variations at the targets of T0 generation mutant lines from ZN1307
Line	Target sequence in Wx	Target sequence in OsBADH2
WT	GGGTCATGGTGATCTCTCCT		ATCAACCCAACTACACCGAT
wx-fgr-r1	GGGTCATGGTGATCTC--CCT		ATCAACCCAACTACACCGAT
	GGGTCATGGT-------------------T		ATCAACCCAACTACAC--GAT
wx-fgr-r2	GGGTCATGGTGATCTC--CCT		ATCAACCCAACTACACCTGAT
	GGGTCATGGT------------------T		ATCAACCCAACTACACCGAT
wx-fgr-r3	GGGTCATGGTGATCCCCGCGT		ATCAACCCAACTACAC--GAT
	GGGTCATGGTGA--------TCCT		ATCAACCCAACTAC-------GAT
wx-fgr-r4	GGGGAATCCCCACAG---------		ATCAACCCAACTACAC---GAT
	GGGTCATGGT-------------------T		ATCAACCCAACT----ACCCGAT
wx-fgr-r5	GGGTCATGGTGAT---------------		ATCAACCCAACTACAC--GAT
	GGGTCATGGTGA----------------		ATCAACCCAACTAC----CGAT
wx-fgr-r6	GGGTCATGGTGATCTCTCCT		ATCAACCCAACTACAC--GAT
	GGGTCATGGTGAT---------------		ATCAACCCAACTAC----CGAT
Red indicates base insertion variation or base substitution variation; --- indicates base deletion variation.

## Sheet: Supplementary Table S4
Supplementary Table S4 Main agronomic traits of WT-S, WT-R, ZN1S mutant lines (T4), ZN1307 mutant lines (T4) and the F1 transgenic hybrid rice.
	WT-S	wx-fgr-S1	wx-fgr-S2	wx-fgr-S3	wx-fgr-S4	wx-fgr-S5	WT-R	wx-fgr-R1	wx-fgr-R2	wx-fgr-R3	wx-fgr-R4	wx-fgr-R5	wx-fgr-R6	wx-fgr-Z22	wx-fgr-Z42	wx-fgr-Z26	wx-fgr-Z46
PH (cm)	78.36±3.97 c	83.40±3.54 c	82.60±5.62 c	82.00±4.34 c	79.26±6.65 c	93.06±1.74 b	97.52±1.25 b	92.76±1.88 b	86.02±1.04 b	91.50±3.37 b	89.94±5.53 b	90.00±3.23 b	92.48±2.41 b	119.67±0.47 a	117.67±1.70 a	115.00±2.16 a	114.00±0.82 a
PL (cm)	22.34±0.91 b	23.41±0.92 b	21.97±0.98 b	23.04±1.54 b	22.89±0.51 b	23.14±1.06 b	26.78±0.33 a	26.47±0.37 a	25.34±0.65 ab	25.25±0.58 ab	23.89±0.33 b	25.89±0.72 ab	25.83±0.48 ab	26.24±1.31 a	28.40±1.31 a	28.18±0.65 a	28.40±1.32 a
ETN	14.4±2.65 a	7.8±0.4 bc	12.8±2.64 a	6.8±0.98 c	13.2±3.66 a	10.4±4.03 a	6.8±0.4 c	5.6±1.2 c	8.8±2.4 b	5.6±0.8 c	5.8±1.72 c	5.8±0.74 c	7.2±0.4 bc	7.4±1.02 bc	5.2±0.4 c	5.8±0.75 c	9.0±1.41 b
PBN	13.33±0.60 a	13.47±0.65 a	12.12±0.87 b	13.20±0.86 a	12.40±0.49 a	13.20±0.58 a	12.93±0.39 a	12.13±0.54 b	11.67±0.56 b	13.20±0.69 a	12.87±0.54 a	13.60±0.77 a	12.93±0.61 a	12.60±0.49 a	12.60±0.80 a	13.40±0.49 a	14.20±0.75 a
GNPP	159.05±16.97 c	186.47±20.84 ab	157.12±28.14 c	168.00±15.26 c	159.00±12.62 c	188.20±13.85 ab	220.80±23.78 a	204.80±10.20 a	200.87±15.03 a	194.20±23.81 a	185.47±29.67 ab	194.73±21.26 a	189.80±21.07 ab	184.20±42.13 ab	199.20±30.89 a	208.60±7.81 a	212.00±31.24 a
GWPP (g)	/	/	/	/	/	/	3.26±0.52 a	2.92±0.75 a	2.61±0.48 ab	2.26±0.62 b	2.18±0.41 b	2.52±0.51 ab	2.56±0.56 ab	3.56±0.79 a	4.50±0.78 a	3.05±0.55 a	2.24±0.46 b
SR (%)	/	/	/	/	/	/	0.69±0.08 b	0.64±0.21 b	0.64±0.10 b	0.47±0.17 c	0.51±0.03 bc	0.64±0.12 b	0.62±0.04 b	0.88±0.01 a	0.89±0.03 a	0.61±0.04 b	0.54±0.02 bc
TGW (g)	/	/	/	/	/	/	26.47±0.45 a	23.17±0.31 b	24.07±0.84 ab	24.72±0.68 ab	25.65±0.35 a	22.68±0.0.39 b	27.36±0.49 a	26.09±0.09 a	25.25±0.10 a	26.81±1.01 a	25.84±0.08 a
YPP (g)	/	/	/	/	/	/	22.22±3.54 a	16.38±4.22 b	14.63±2.70 bc	12.71±3.51 c	12.67±2.63 c	15.66±3.19 b	18.44±4.43 b	26.09±5.37 a	22.48±3.88 a	17.28±3.12 b	20.15±3.45 a
WT-S, ZN1S wild type; WT-R, ZN1307 wild type; PH, plant height; PL, panicle length; ETN, number of effective tillers; PBN, number of primary branches; GNPP, grain number per panicle; GWPP, grain weight per panicle; SR, setting rate; TGW, 1000-grain weight; YPP, yield per plant. / indicates unexamined phenotypic data. Data are means ± SD; Samples without a same letter show significant difference b…
